# Supplementary material for: Multimodal Web-Based Intervention for Cancer-Related Cognitive Impairment in Breast Cancer Patients: Cog-Stim Feasibility Study Protocol
Source: Cancers (Basel). 2021 Sep 28;13(19):4868. doi: 10.3390/cancers13194868 (PMC8508392; doi:10.3390/cancers13194868)
Supplement: Supplementary file 1 [file cancers-13-04868-s001.zip]

Archive with 1 entries (1 files):
- cancers-1313457-supplementary.pdf
